# Supplementary material for: Chondroitin Sulfate and Fucosylated Chondroitin Sulfate as Stimulators of Hematopoiesis in Cyclophosphamide-Induced Mice
Source: Pharmaceuticals (Basel). 2021 Oct 24;14(11):1074. doi: 10.3390/ph14111074 (PMC8623974; doi:10.3390/ph14111074)
Supplement: Supplementary file 1 [file pharmaceuticals-14-01074-s001.zip]

Archive with 1 entries (1 files):
- pharmaceuticals-1367302-supplementary.pdf
